# Supplementary material for: Effects of proprioceptive stimulation foot pads on in-toeing gait in children: a retrospective study
Source: J Orthop Surg Res. 2026 Feb 1;21:168. doi: 10.1186/s13018-025-06644-9 (PMC12951979; doi:10.1186/s13018-025-06644-9)
Supplement: Supplementary file 4 — Supplementary Material 4 [file 13018_2025_6644_MOESM4_ESM.xlsx]

## Sheet: Sheet1
Insole Size	Foot Pad Length (cm) (Tolerance ±0.3 cm)
20	13.3
21	13.9
22	14.6
23	15.2
24	15.9
25	16.6
26	17.2
27	17.9
28	18.6
29	19.3
30	20
31	20.7
32	21.3
33	22
34	22.6
35	23.3
36	24
37	24.7
38	25.3
39	26
40	26.7
41	27.3
42	28
43	28.7
44	29.3
45	30
